# Supplementary material for: RaPID: ultra-fast, powerful, and accurate detection of segments identical by descent (IBD) in biobank-scale cohorts
Source: Genome Biol. 2019 Jul 25;20:143. doi: 10.1186/s13059-019-1754-8 (PMC6659282; doi:10.1186/s13059-019-1754-8)
Supplement: Supplementary file 2 — Supplementary Tables S1–S4. (XLSX 26 kb) [file 13059_2019_1754_MOESM2_ESM.xlsx]

## Sheet: Table S1
Table S1: Parameters for running simulations, benchmarking and real data.
Benchmarking/sequencing	Parameters
MaCS (v 0.5d)	macs 4000 10000000 -seeds 1 -T -t 1.167 -r 0.8453 -h 1000 -G 21133448 -eG 1.183e-07 5072027 -eG 7.098e-07 1183473 -eN 3.549e-06 0.0001420 -eN 5.915e-05 0.001136 2>trees.txt 1> sites.txt
RaPID (v.1.2.3)	#runs -r= 10, #passes -s=2, window sizes selected using parameter_estimation.py script (See S2).
GERMLINE (v.1.5.1)	-h_extend, min_m=1, -err_hom 2 (min_m = 1.5 and 3 for run time comparison)
IBDseq (r1206)	errormax=0.0025
Benchmarking/array data
RaPID (v.1.2.3)	#runs -r= 10, #passes -s=2, window sizes selected using parameter_estimation.py script (See S2).
GERMLINE (v.1.5.1)	-h_extend, min_m=1, –bits=48 (min_m = 1.5 and 3 for run time comparison)
RefinedIBD (v 4.1)	ibdcm= 0.2, ibdlod= 0.5
UK Biobank
RaPID (v.1.2.3)	#runs -r= 10, #passes -s=2, window -w=3, 5, target length -d 1239138 -L 5 and -d 3046141 -L 10.

## Sheet: Table S2
Table S2: Estimated rhos and parameters for RaPID in different data sets for different target lengths.
Data Set	Chr	#Haplotypes	Target Length (cM)	Target Length (Mbps)	Chr Length	Maker Density	Min_WINDOW	MAX_WINDOW	SELECTED_WINDOW	RHO*	Error Rate
UK-Biobank	chr22	974818	5	1239138	51304566	0.000212671	2	6	3	0.679625	0.0025
UK-Biobank	chr22	974818	10	3046141	51304566	0.000212671	3	15	5	0.67828	0.0025
UK-Biobank	chrX	223507	5	1239138	155270560	0.000121446	1	3	3	0.747879	0.0025
UK-Biobank	chrX	223507	10	3046141	155270560	0.000121446	2	7	5	0.746282	0.0025
simulated_popultion/sequenceing	.	4000	1.5	1500000	10000000	0.0094992	59	407	80	0.787682	0.0025
simulated_popultion/sequenceing	.	4000	2	2000000	10000000	0.0094992	79	500	110	0.758848	0.0025
simulated_popultion/sequenceing	.	4000	2.5	2500000	10000000	0.0094992	98	500	120	0.753968	0.0025
simulated_popultion/sequenceing	.	4000	3	3000000	10000000	0.0094992	118	500	180	0.738837	0.0025
simulated_popultion/sequenceing	.	4000	3.5	3500000	10000000	0.0094992	137	500	200	0.735761	0.0025
simulated_popultion/sequenceing	.	4000	4	4000000	10000000	0.0094992	157	500	250	0.728857	0.0025
simulated_popultion/sequenceing	.	4000	4.5	4500000	10000000	0.0094992	176	500	280	0.723574	0.0025
simulated_popultion/sequenceing	.	4000	5	5000000	10000000	0.0094992	196	500	300	0.719387	0.0025
simulated_popultion/array	.	4000	1.5	1500000	10000000	0.0001188	1	10	2	0.529981	0.0025
simulated_popultion/array	.	4000	2	2000000	10000000	0.0001188	1	13	3	0.529894	0.0025
simulated_popultion/array	.	4000	2.5	2500000	10000000	0.0001188	2	16	4	0.529808	0.0025
simulated_popultion/array	.	4000	3	3000000	10000000	0.0001188	2	19	5	0.529722	0.0025
simulated_popultion/array	.	4000	3.5	3500000	10000000	0.0001188	2	22	5	0.529722	0.0025
simulated_popultion/array	.	4000	4	4000000	10000000	0.0001188	2	25	5	0.529722	0.0025
simulated_popultion/array	.	4000	4.5	4500000	10000000	0.0001188	3	28	6	0.529635	0.0025
simulated_popultion/array	.	4000	5	5000000	10000000	0.0001188	3	31	6	0.529635	0.0025
* Expected rho value for the selected window after applying LOWESS (frac = 0.3)

## Sheet: Table S3
Table S3: UK-Biobank Results. Run time, memory consumption and detected IBDs.
Chr	Target Length (cM)	Chr Length (bps)	Chr Length (cM)	#Haplotypes	#Sites	#Detected IBDs	#Detected Pairs	Run Time	Peak Memory (kb)
22	5	51304566	74.1096	974818	10911	103673608	103039822	05:08:06	1943244
22	10	51304566	74.1096	974818	10911	8937914	8867792	00:29:24	1727276
X	5	155270560	180.838	223507	18857	29812439	29478069	01:47:20	1148456
X	10	155270560	180.838	223507	18857	3335807	3305743	00:11:09	838208

## Sheet: Table S4
Table S4: Mismatch ratio in the detected IBD segments with a length more than or equal 100 cM.
IBD_Index	Start Genomic	End Genomic	Start SNP	End SNP	Mismtaches in IBD	Mismtaches in non-IBD
1	9689127	113339991	1285	12664	0.000439367	0.162097
2	9836119	140736411	1325	16149	0.00114671	0.152034
3	8937753	141168707	1105	16284	0.000263505	0.173783
4	20190859	137263149	2775	15619	0.00217984	0.208417
5	13567460	124186142	1985	14219	0.00220678	0.186349
6	34507020	141382837	4990	16349	0.000616197	0.185407
7	44474453	154290156	6330	18819	0.00040032	0.181718
8	15356876	135947549	2215	15474	0.00271493	0.175094
9	9411305	138463224	1210	15769	0.00130495	0.178729
10	23149191	150357629	3230	17849	0.00212038	0.171112
11	33264150	142124579	4850	16509	0.00325901	0.187439
12	40138974	144567402	5770	16909	0.00143627	0.190359
13	32229008	140995720	4580	16239	0.00128645	0.182993
14	5438416	109197155	560	12214	0.0013728	0.13774
15	34994149	142601441	5040	16599	0.0017301	0.0519392
16	9384230	125679101	1200	14404	0.00257478	0.0874027
17	4590914	122356037	410	13909	0.00133333	0.177338
18	8138187	121943360	960	13839	0.000776398	0.192237
19	2799114	140524002	50	16129	0.00143035	0.186172
20	27065171	136549469	3740	15554	0.00093102	0.190287
21	2699676	146989460	0	17319	0.00115473	0.166558
22	6144297	121990642	680	13849	0.00174639	0.170564
23	23790800	129526393	3405	14784	0.0013181	0.194329
24	2699676	99436454	0	11249	0.0008	0.176416
25	12220036	118715929	1645	13384	0.00136286	0.17128
26	5530682	113579166	575	12684	0.00198183	0.184675
27	32209256	142072477	4565	16499	0.000670297	0.192141
28	29339114	142773741	3975	16634	0.00221169	0.00177505
29	2849981	145739408	75	17129	0.00164175	0.00832408
30	2699676	99436454	0	11249	0.0008	0.128303
31	9274405	138644034	1175	15814	0.00177596	0.18046
32	32049152	139853006	4485	15984	0.00104348	0.173848
33	12304998	117602295	1660	13199	0.00121317	0.158808
34	41008098	150339097	5905	17834	0.00209556	0.180886
35	45027354	149690085	6385	17684	0.00168142	0.199153
36	12717744	116682604	1760	13084	0.0019426	0.102629
37	13561601	121028697	1980	13734	0.000935772	0.122642
38	22978679	132437337	3185	15074	0.000672834	0.176834
39	2699676	115006304	0	12869	0.000777001	0.158677
40	31390197	151142207	4335	18074	0.000655022	0.163572
41	17191044	124610654	2410	14289	0.00117845	0.18991
42	2699676	119688579	0	13584	0.00154582	0.167299
43	32209256	140354509	4565	16094	0.00121422	0.184796
44	49374112	150876755	6970	17964	0.00172806	0.0231493
45	32322617	139995399	4605	16034	0.00174978	0.121449
46	9836119	124465295	1325	14264	0.00162287	0.166638
47	13600081	140371494	1995	16099	0.000779865	0.193182
48	29719905	144353437	4035	16884	0.00140078	0.174463
49	9789306	114758404	1315	12824	0.00086881	0.198312
50	9612676	138329053	1255	15749	0.00117282	0.190967
51	8439828	140025074	1005	16054	0.00146179	0.127397
52	2699676	118903860	0	13439	0.0016369	0.17722
53	30957937	138656162	4215	15819	0.00146489	0.117485
54	2699676	96962587	0	11034	0.00280924	0.145743
55	22014207	125516254	2950	14384	0.00174902	0.1699
56	22914644	144419160	3165	16889	0.00116576	0.139322
57	25026993	142157843	3550	16524	0.00131021	0.17477
58	2699676	115222450	0	12904	0.000309957	0.189348
59	22884509	143159106	3145	16689	0.00228867	0.182794
60	40833146	145992130	5880	17159	0.00390071	0.174079
61	2699676	108077585	0	12104	0.000743494	0.185723
62	4135698	106897989	360	11984	0.00172043	0.175055
63	5184702	123660563	510	14144	0.00102677	0.188051
64	32712752	147502658	4715	17394	0.00157729	0.194593
65	47861145	152699128	6755	18279	0.00147505	0.105428
66	29719905	138304596	4035	15744	0.000939368	0.192109
67	12969097	130397166	1845	14864	0.00130568	0.17766
68	3710864	112066508	320	12544	0.00106339	0.182901
69	30655534	146705192	4185	17284	0.0010687	0.195414
70	2699676	115627155	0	12959	0.00200617	0.173987
71	18803429	122546969	2585	13944	0.00149648	0.19181
72	39430410	144942235	5605	16989	0.00316206	0.183887
73	33191555	141168707	4835	16284	0.00139738	0.182395
74	33214388	141003473	4840	16244	0.0022797	0.196592
75	22852105	138376325	3135	15754	0.00174326	0.205227
76	49374112	151014485	6970	18034	0.002892	0.151052
77	14261127	139143554	2105	15864	0.00174419	0.138905
78	2949448	96996410	110	11039	0.00118939	0.176738
79	2701185	115222450	5	12904	0.00162791	0.172066
